# Supplementary material for: Characterization of Oregano Essential Oil (Origanum vulgare L. subsp. hirtum) Particles Produced by the Novel Nano Spray Drying Technique
Source: Foods. 2021 Nov 25;10(12):2923. doi: 10.3390/foods10122923 (PMC8700915; doi:10.3390/foods10122923)
Supplement: Supplementary file 1 [file foods-10-02923-s001.zip]

Archive with 1 entries (1 files):
- foods-1449070-supplementary.pdf
